# Supplementary material for: De Novo Whole-Genome Sequencing and Assembly of the Yellow-Throated Bunting (Emberiza elegans) Provides Insights into Its Evolutionary Adaptation
Source: Animals (Basel). 2022 Aug 8;12(15):2004. doi: 10.3390/ani12152004 (PMC9367368; doi:10.3390/ani12152004)
Supplement: Supplementary file 1 [file animals-12-02004-s001.zip]

Archive with 1 entries (1 files):
- animals-1716400-supplementary.pdf
